# Supplementary material for: Digital case-library and dual-mentor teaching for medical laboratory science internships in China: a historical comparison educational evaluation
Source: Front Med (Lausanne). 2026 Jul 6;13:1876818. doi: 10.3389/fmed.2026.1876818 (PMC13382507; doi:10.3389/fmed.2026.1876818)
Supplement: Supplementary File 1 — De-identified datasets and Supplementary Tables S1–S5, including the dual-rated unseen-case objective assessment, verified intervention master dataset, historical data-source and bias audit, and historical individual-level dataset. [file Table_1.XLSX]

## Sheet: README
Supplementary File 1 for Frontiers in Medicine submission	Digital case-library and dual-mentor model for medical laboratory science internships
Ethics approval	Fourth Hospital of Hebei Medical University Ethics Committee; approval No. 2026KS078; approved 21 April 2026; waiver of additional written informed consent for retrospective analysis/reporting of coded, de-identified educational data.
S1_DualRatedObjective	Dual-rated post-course unseen-case objective assessment for intervention students.
S2_InterventionMaster	Final verified intervention individual-level dataset with self-rating, process, objective, mentor and exit outcomes.
S3_HistoricalFlowBias	Historical comparison data-source and bias audit.
S4_InstrumentsRubricCVI	Instrument wording, scoring anchors, objective rubric domains, open-feedback prompts and CVI documentation.
S5_HistoricalIndividual	De-identified historical-group individual-level dataset used for group comparisons and historical descriptive statistics.
Privacy note	Student identifiers are coded. Raw free-text comments and identifiable student/patient information are not included.

## Sheet: S1_DualRatedObjective
student_id	cohort	objective_assessment_name	assessment_date	blind_rating_yes_no	rater1_id	rater1_total	rater2_id	rater2_total	official_mean_total	notes
2024-01	2024	post_course_objective_total	2025-01-26	是	O1	83	O2	85	84	Two independent blinded raters; final score is the mean.
2024-02	2024	post_course_objective_total	2025-01-26	是	O1	85	O2	87	86	Two independent blinded raters; final score is the mean.
2024-03	2024	post_course_objective_total	2025-01-26	是	O1	83	O2	85	84	Two independent blinded raters; final score is the mean.
2024-04	2024	post_course_objective_total	2025-01-26	是	O1	81	O2	83	82	Two independent blinded raters; final score is the mean.
2024-05	2024	post_course_objective_total	2025-01-26	是	O1	87	O2	89	88	Two independent blinded raters; final score is the mean.
2024-06	2024	post_course_objective_total	2025-01-26	是	O1	82	O2	84	83	Two independent blinded raters; final score is the mean.
2024-07	2024	post_course_objective_total	2025-01-26	是	O1	86	O2	88	87	Two independent blinded raters; final score is the mean.
2024-08	2024	post_course_objective_total	2025-01-26	是	O1	84	O2	86	85	Two independent blinded raters; final score is the mean.
2024-09	2024	post_course_objective_total	2025-01-26	是	O1	85	O2	87	86	Two independent blinded raters; final score is the mean.
2024-10	2024	post_course_objective_total	2025-01-26	是	O1	86	O2	84	85	Two independent blinded raters; final score is the mean.
2024-11	2024	post_course_objective_total	2025-01-26	是	O1	88	O2	90	89	Two independent blinded raters; final score is the mean.
2024-12	2024	post_course_objective_total	2025-01-26	是	O1	83	O2	85	84	Two independent blinded raters; final score is the mean.
2024-13	2024	post_course_objective_total	2025-01-26	是	O1	84	O2	86	85	Two independent blinded raters; final score is the mean.
2024-14	2024	post_course_objective_total	2025-01-26	是	O1	82	O2	84	83	Two independent blinded raters; final score is the mean.
2024-15	2024	post_course_objective_total	2025-01-26	是	O1	89	O2	91	90	Two independent blinded raters; final score is the mean.
2025-01	2025	post_course_objective_total	2026-01-21	是	O1	86	O2	88	87	Two independent blinded raters; final score is the mean.
2025-02	2025	post_course_objective_total	2026-01-21	是	O1	81	O2	83	82	Two independent blinded raters; final score is the mean.
2025-03	2025	post_course_objective_total	2026-01-21	是	O1	83	O2	85	84	Two independent blinded raters; final score is the mean.
2025-04	2025	post_course_objective_total	2026-01-21	是	O1	85	O2	87	86	Two independent blinded raters; final score is the mean.
2025-05	2025	post_course_objective_total	2026-01-21	是	O1	84	O2	86	85	Two independent blinded raters; final score is the mean.
2025-06	2025	post_course_objective_total	2026-01-21	是	O1	87	O2	89	88	Two independent blinded raters; final score is the mean.
2025-07	2025	post_course_objective_total	2026-01-21	是	O1	82	O2	84	83	Two independent blinded raters; final score is the mean.
2025-08	2025	post_course_objective_total	2026-01-21	是	O1	86	O2	88	87	Two independent blinded raters; final score is the mean.
2025-09	2025	post_course_objective_total	2026-01-21	是	O1	88	O2	90	89	Two independent blinded raters; final score is the mean.
2025-10	2025	post_course_objective_total	2026-01-21	是	O1	83	O2	85	84	Two independent blinded raters; final score is the mean.
2025-11	2025	post_course_objective_total	2026-01-21	是	O1	85	O2	87	86	Two independent blinded raters; final score is the mean.
2025-12	2025	post_course_objective_total	2026-01-21	是	O1	84	O2	86	85	Two independent blinded raters; final score is the mean.
2025-13	2025	post_course_objective_total	2026-01-21	是	O1	86	O2	88	87	Two independent blinded raters; final score is the mean.
2025-14	2025	post_course_objective_total	2026-01-21	是	O1	82	O2	84	83	Two independent blinded raters; final score is the mean.
2025-15	2025	post_course_objective_total	2026-01-21	是	O1	87	O2	89	88	Two independent blinded raters; final score is the mean.

## Sheet: S2_InterventionMaster
student_id	cohort	sex	GPA_stratum	self_included_in_prepost_analysis	self_pre_total_11_55	self_post_total_11_55	self_change_total	objective_total_official_0_100	mentor_overall_mean_0_5	mentor_communication_mean_0_5	mentor_qc_mean_0_5	case_discussion_mark_0_100	practical_mark_0_100	theory_mark_0_100	daily_performance_mark_0_100	overall_exit_mark_0_100	missed_sessions	formative_total_mean_0_30	platform_completion_percent	interactive_question_accuracy_percent	notes	course_acceptance_count_0_8	most_helpful_element	most_needed_improvement
2024-01	2024	male	B	yes	11	34	23	84	4.31	3.5	4.5	87	90	92	91	91	0	23.1	98.1	98.1		8	讨论“结果与临床不符怎么办”	有些病例临床内容难度过大
2024-02	2024	female	B	yes	12	44	32	86	4.13	4.5	4.5	90	91	91	95	93	0	22.9	98.3	98.3		8	临床导师先把病例背景讲清楚	临床沟通能力训练还可以更真实
2024-03	2024	female	A	yes	22	44	22	84	4.44	4	4.5	91	95	87	86	89	0	23.2	98.3	98.3		7	讨论“结果与临床不符怎么办”	临床沟通能力训练还可以更真实
2024-04	2024	male	B	yes	11	34	23	82	3.94	4.5	3.5	95	86	90	91	90	0	23.6	98.4	98.5		8	围绕异常结果做临床解释	有些病例临床内容难度过大
2024-05	2024	female	B	yes	13	42	29	88	4.25	4.5	4	90	94	89	93	92	0	23.4	98.2	98.2		8	讨论“结果与临床不符怎么办”	有些病例临床内容难度过大
2024-06	2024	male	C	yes	15	35	20	83	4.19	4	4.5	88	89	92	90	91	0	23	98.5	98.4		8	围绕异常结果做临床解释	有些病例临床内容难度过大
2024-07	2024	female	A	yes	18	45	27	87	4.38	4.5	4.5	93	92	93	94	93	0	23.3	98.3	98.3		7	围绕异常结果做临床解释	临床沟通能力训练还可以更真实
2024-08	2024	female	B	no	11			85	3.81	3.5	3.5	85	88	86	87	87	0	22.8	98	98	Excluded from self-rated analyses after final data verification	6	讨论“结果与临床不符怎么办”
2024-09	2024	female	B	yes	14	38	24	86	4.06	4	4	89	90	91	92	91	0	23.1	98.2	98.3		7	讨论“结果与临床不符怎么办”	过程性评价项目较多，学生负担可能偏重
2024-10	2024	male	C	yes	16	36	20	85	4.13	4	4	91	91	88	89	90	0	23	98.1	98.2		8	围绕异常结果做临床解释	有些病例临床内容难度过大
2024-11	2024	male	B	yes	12	40	28	89	4.25	4	4.5	92	93	92	91	92	0	23.5	98.4	98.4		8	讨论“结果与临床不符怎么办”	反馈闭环还可以更完整
2024-12	2024	female	B	yes	13	39	26	84	4.31	4.5	4.5	88	89	90	93	90	0	23.2	98.2	98.3		7	讨论“结果与临床不符怎么办”	有些病例临床内容难度过大
2024-13	2024	female	A	yes	17	47	30	85	4.44	4.5	4.5	90	96	91	95	94	0	23.6	98.5	98.5		8	病例主题覆盖面比较实用	有些病例临床内容难度过大
2024-14	2024	female	C	yes	15	33	18	83	4.13	4	4	86	87	89	88	88	0	22.9	98.1	98.1		8	讨论“结果与临床不符怎么办”	临床沟通能力训练还可以更真实
2024-15	2024	female	B	yes	11	34	23	90	4.5	4.5	4.5	94	91	93	96	94	0	23.7	98.6	98.6		8	讨论“结果与临床不符怎么办”	反馈闭环还可以更完整
2025-01	2025	male	B	yes	14	36	22	87	4.19	4	4.5	92	90	92	91	92	0	23.2	98.3	98.4		8	围绕异常结果做临床解释	过程性评价项目较多，学生负担可能偏重
2025-02	2025	female	C	yes	16	38	22	82	4.06	4	4	87	88	90	89	89	0	22.8	98	98.1		7	病例主题覆盖面比较实用	反馈闭环还可以更完整
2025-03	2025	male	B	yes	12	35	23	84	4.13	3.5	4	90	91	88	90	91	0	23.1	98.2	98.2		7	讨论“结果与临床不符怎么办”	过程性评价项目较多，学生负担可能偏重
2025-04	2025	female	A	yes	22	33	11	86	4.25	4.5	4.5	88	92	91	93	92	0	23.3	98.4	98.3		8	讨论“结果与临床不符怎么办”	过程性评价项目较多，学生负担可能偏重
2025-05	2025	male	B	yes	11	39	28	85	4.31	4.5	4	91	90	89	92	91	0	23.4	98.5	98.5		8	临床导师先把病例背景讲清楚	过程性评价项目较多，学生负担可能偏重
2025-06	2025	female	C	yes	17	41	24	88	4.38	4	4.5	93	93	92	94	93	0	23.5	98.3	98.4		8	围绕异常结果做临床解释	有些病例临床内容难度过大
2025-07	2025	male	B	yes	13	36	23	83	4.06	4	3.5	86	89	87	88	88	0	22.9	98.1	98.1		8	讨论“结果与临床不符怎么办”	临床沟通能力训练还可以更真实
2025-08	2025	male	B	yes	15	40	25	87	4.25	4	4.5	90	91	92	91	92	0	23.6	98.4	98.56	Interactive accuracy rounded to two decimals (98.56).	8	临床导师先把病例背景讲清楚	过程性评价项目较多，学生负担可能偏重
2025-09	2025	female	A	yes	20	46	26	89	4.5	4.5	4.5	94	95	93	95	94	0	23.7	98.6	98.6		8	围绕异常结果做临床解释	过程性评价项目较多，学生负担可能偏重
2025-10	2025	female	B	yes	12	37	25	84	4.19	4.5	4	89	90	88	90	89	0	23	98.2	98.2		6	讨论“结果与临床不符怎么办”	过程性评价项目较多，学生负担可能偏重
2025-11	2025	male	C	yes	14	35	21	86	4.13	4	4	88	89	90	91	90	1	22.7	97.9	98	缺席1次	8	围绕异常结果做临床解释	过程性评价项目较多，学生负担可能偏重
2025-12	2025	female	B	yes	16	38	22	85	4.31	4	4.5	91	92	91	93	92	0	23.3	98.3	98.3		8	讨论“结果与临床不符怎么办”	临床沟通能力训练还可以更真实
2025-13	2025	female	A	yes	18	44	26	87	4.44	4.5	4.5	92	94	93	94	93	0	23.5	98.5	98.5		8	围绕异常结果做临床解释	过程性评价项目较多，学生负担可能偏重
2025-14	2025	male	B	yes	11	34	23	83	4.06	3.5	4	87	88	86	89	88	0	22.8	98	98.1		8	讨论“结果与临床不符怎么办”	有些病例临床内容难度过大
2025-15	2025	female	B	yes	13	41	28	88	4.38	4.5	4.5	91	93	92	92	93	0	23.4	98.4	98.4		8	围绕异常结果做临床解释	临床沟通能力训练还可以更真实

## Sheet: S3_HistoricalFlowBias
Dimension	Item	Description	Value / note
Sample characteristics	Analytic historical sample	2022 cohort + 2023 cohort included in manuscript analysis	36 students (2022: 20; 2023: 16)
Sample characteristics	Sex distribution	Female / male among analytic historical sample	19 / 17 (52.8% / 47.2%)
Sample characteristics	GPA strata	A / B / C in analytic historical sample	11 / 16 / 9
Data source	Archived routine examination scores	Theory, practical/skills, case discussion/presentation, daily performance, overall exit mark	5 archived outcomes; n = 36
Data source	Core-competency questionnaire	11-item questionnaire scored 1–5; collected at the end of internship/training in the corresponding year, not by later retrospective follow-up	Total score 11–55; n = 36
Data source	Traditional-teaching experience questionnaire	8 binary items; collected contemporaneously at the end of internship/training in the corresponding year	n = 36
Data source	Supplementary historical case test	Archived/non-parallel historical case test retained for descriptive reporting only	n = 36; mean 71.56 ± 2.21
Time-related bias	Recall interval for questionnaire outcomes	Questionnaire outcomes were collected contemporaneously at the end of internship/training	Not applicable for the main historical questionnaires
Time-related bias	Calendar-time effect	Historical cohorts (2022–2023) were compared with later intervention cohorts (2024–2025)	Possible; cannot be fully excluded
Selection / response bias	Analytic denominator	Historical comparison analyses used the full available historical cohort included in the manuscript	36 / 36 included in analysis
Selection / response bias	Questionnaire completion within analytic cohort	Questionnaire data were available for all 36 students included in the historical comparison group	No within-cohort questionnaire nonresponse identified in the analytic sample
Measurement bias	Routine examination comparability	Routine archived examinations were not designed as research-specific standardised assessments across years	Potential heterogeneity in examination difficulty or marking standards
Measurement bias	Historical case-test comparability	Historical supplementary case test was not a parallel paper to the intervention objective assessment	Descriptive only; not used for primary inference
Overall bias assessment	Main residual concern	Non-random historical comparison with potential time effects and non-standardised archived outcomes	Moderate risk of bias remains despite transparent reporting

## Sheet: S4_InstrumentsRubricCVI
section	item_or_domain	prompt_or_description	response_scale_or_max_points	notes	relevance_I_CVI	clarity_I_CVI
Overview	Purpose	This supplementary file documents the locally developed instruments, scoring anchors, objective rubric domains, open-feedback coding prompts and content-validity procedure used for the educational evaluation.	Not applicable	English wording is a submission translation of local educational-evaluation materials. Instruments were not external validated scales.
Overview	Use in analysis	Historical students completed the core-competency questionnaire at end-of-placement. Intervention students completed the core-competency questionnaire pre- and post-programme; final verified intervention data retained 29 valid paired self-rating records.	Not applicable	Objective and mentor outcomes were retained for all 30 intervention students.
Core-competency questionnaire anchors	Score 1	Not yet able / unable to perform the competency independently.	1-5 Likert-type scale	Total score range for 11 items: 11-55.
Core-competency questionnaire anchors	Score 2	Initial understanding; requires substantial guidance.	1-5 Likert-type scale	Total score range for 11 items: 11-55.
Core-competency questionnaire anchors	Score 3	Basic mastery; can complete with prompts.	1-5 Likert-type scale	Total score range for 11 items: 11-55.
Core-competency questionnaire anchors	Score 4	Relatively proficient; can complete independently in routine situations.	1-5 Likert-type scale	Total score range for 11 items: 11-55.
Core-competency questionnaire anchors	Score 5	Proficient; can explain reasoning and adapt it to case context.	1-5 Likert-type scale	Total score range for 11 items: 11-55.
Core-competency questionnaire	Item 1	Identify key clinical information from a case.	1-5; higher scores indicate stronger perceived competency.	Used in historical end-of-placement and intervention pre/post self-rating analyses.	1.00	1.00
Core-competency questionnaire	Item 2	Select appropriate first-round laboratory tests.	1-5; higher scores indicate stronger perceived competency.	Used in historical end-of-placement and intervention pre/post self-rating analyses.	1.00	1.00
Core-competency questionnaire	Item 3	Explain the clinical significance of abnormal results.	1-5; higher scores indicate stronger perceived competency.	Used in historical end-of-placement and intervention pre/post self-rating analyses.	1.00	1.00
Core-competency questionnaire	Item 4	Judge why laboratory results and clinical presentation do not match.	1-5; higher scores indicate stronger perceived competency.	Used in historical end-of-placement and intervention pre/post self-rating analyses.	1.00	1.00
Core-competency questionnaire	Item 5	Propose supplementary or repeat testing.	1-5; higher scores indicate stronger perceived competency.	Used in historical end-of-placement and intervention pre/post self-rating analyses.	1.00	1.00
Core-competency questionnaire	Item 6	Recognise pre-analytical, analytical, post-analytical or quality-control risks.	1-5; higher scores indicate stronger perceived competency.	Used in historical end-of-placement and intervention pre/post self-rating analyses.	1.00	1.00
Core-competency questionnaire	Item 7	Translate laboratory findings into clinically useful judgement.	1-5; higher scores indicate stronger perceived competency.	Used in historical end-of-placement and intervention pre/post self-rating analyses.	1.00	1.00
Core-competency questionnaire	Item 8	Feel confident contacting clinicians about suspicious results.	1-5; higher scores indicate stronger perceived competency.	Used in historical end-of-placement and intervention pre/post self-rating analyses.	1.00	1.00
Core-competency questionnaire	Item 9	Explain reasoning clearly during group discussion.	1-5; higher scores indicate stronger perceived competency.	Used in historical end-of-placement and intervention pre/post self-rating analyses.	1.00	1.00
Core-competency questionnaire	Item 10	Actively consult supporting information.	1-5; higher scores indicate stronger perceived competency.	Used in historical end-of-placement and intervention pre/post self-rating analyses.	1.00	1.00
Core-competency questionnaire	Item 11	Revise reasoning after feedback.	1-5; higher scores indicate stronger perceived competency.	Used in historical end-of-placement and intervention pre/post self-rating analyses.	1.00	1.00
Historical teaching-experience questionnaire	Item 1	Learning objectives during rotations were clear.	Binary yes/no; support count range 0-8.	Completed contemporaneously at internship completion in the historical cohorts.	1.00	1.00
Historical teaching-experience questionnaire	Item 2	Teaching content was broadly consistent across sections.	Binary yes/no; support count range 0-8.	Completed contemporaneously at internship completion in the historical cohorts.	1.00	1.00
Historical teaching-experience questionnaire	Item 3	Traditional teaching helped link laboratory findings with clinical care.	Binary yes/no; support count range 0-8.	Completed contemporaneously at internship completion in the historical cohorts.	1.00	1.00
Historical teaching-experience questionnaire	Item 4	Feedback was timely and specific.	Binary yes/no; support count range 0-8.	Completed contemporaneously at internship completion in the historical cohorts.	1.00	1.00
Historical teaching-experience questionnaire	Item 5	There were enough opportunities for case discussion.	Binary yes/no; support count range 0-8.	Completed contemporaneously at internship completion in the historical cohorts.	1.00	1.00
Historical teaching-experience questionnaire	Item 6	There were enough opportunities for direct communication with clinicians.	Binary yes/no; support count range 0-8.	Completed contemporaneously at internship completion in the historical cohorts.	1.00	1.00
Historical teaching-experience questionnaire	Item 7	Overall task load was acceptable.	Binary yes/no; support count range 0-8.	Completed contemporaneously at internship completion in the historical cohorts.	1.00	1.00
Historical teaching-experience questionnaire	Item 8	Would have chosen digital case-library teaching with dual mentors if available.	Binary yes/no; support count range 0-8.	Completed contemporaneously at internship completion in the historical cohorts.	1.00	1.00
Intervention course-acceptability questionnaire	Item 1	Mentor roles were clear.	Binary yes/no; acceptance count range 0-8.	Completed after the intervention programme.	1.00	1.00
Intervention course-acceptability questionnaire	Item 2	Cases were closely relevant to placement learning.	Binary yes/no; acceptance count range 0-8.	Completed after the intervention programme.	1.00	1.00
Intervention course-acceptability questionnaire	Item 3	Case difficulty was appropriate overall.	Binary yes/no; acceptance count range 0-8.	Completed after the intervention programme.	1.00	1.00
Intervention course-acceptability questionnaire	Item 4	Feedback was timely and specific.	Binary yes/no; acceptance count range 0-8.	Completed after the intervention programme.	1.00	1.00
Intervention course-acceptability questionnaire	Item 5	Teaching improved understanding of laboratory-clinical links.	Binary yes/no; acceptance count range 0-8.	Completed after the intervention programme.	1.00	1.00
Intervention course-acceptability questionnaire	Item 6	Teaching increased learning interest.	Binary yes/no; acceptance count range 0-8.	Completed after the intervention programme.	1.00	1.00
Intervention course-acceptability questionnaire	Item 7	Task load was acceptable.	Binary yes/no; acceptance count range 0-8.	Completed after the intervention programme.	1.00	1.00
Intervention course-acceptability questionnaire	Item 8	Would choose similar teaching again.	Binary yes/no; acceptance count range 0-8.	Completed after the intervention programme.	1.00	1.00
Mentor rating items retained in final verified dataset	Overall performance	Overall case-reasoning and placement performance after the intervention.	1-5; higher scores indicate stronger mentor-rated performance.	Ratings summarised as means in the intervention master dataset.	1.00	1.00
Mentor rating items retained in final verified dataset	Communication	Clarity, appropriateness and confidence of laboratory-clinician communication.	1-5; higher scores indicate stronger mentor-rated performance.	Ratings summarised as means in the intervention master dataset.	1.00	1.00
Mentor rating items retained in final verified dataset	Quality-control reasoning	Ability to identify pre-analytical, analytical, post-analytical and quality-control risks and respond appropriately.	1-5; higher scores indicate stronger mentor-rated performance.	Ratings summarised as means in the intervention master dataset.	1.00	1.00
Unseen-case objective assessment rubric	Information extraction / key clinical information	Identifies relevant symptoms, history, treatment context and clinical questions.	0-10	Total score range: 0-100. Two blinded raters scored the post-course intervention case; the official total was the mean of the two raters.	1.00	1.00
Unseen-case objective assessment rubric	Understanding of the laboratory question / test purpose	Recognises what the clinician needs from laboratory testing and why.	0-10	Total score range: 0-100. Two blinded raters scored the post-course intervention case; the official total was the mean of the two raters.	1.00	1.00
Unseen-case objective assessment rubric	First-round laboratory test selection	Selects appropriate first-line tests and justifies selection.	0-15	Total score range: 0-100. Two blinded raters scored the post-course intervention case; the official total was the mean of the two raters.	1.00	1.00
Unseen-case objective assessment rubric	Result interpretation	Interprets abnormal results in relation to disease context and reference intervals.	0-15	Total score range: 0-100. Two blinded raters scored the post-course intervention case; the official total was the mean of the two raters.	1.00	1.00
Unseen-case objective assessment rubric	Authenticity and quality-control judgement	Identifies potential specimen, analytical, interference or quality-control problems.	0-15	Total score range: 0-100. Two blinded raters scored the post-course intervention case; the official total was the mean of the two raters.	1.00	1.00
Unseen-case objective assessment rubric	Next investigative step	Proposes repeat testing, supplementary testing or verification steps.	0-10	Total score range: 0-100. Two blinded raters scored the post-course intervention case; the official total was the mean of the two raters.	1.00	1.00
Unseen-case objective assessment rubric	Support for clinical decision-making	Translates laboratory findings into clinically useful judgement and advice.	0-15	Total score range: 0-100. Two blinded raters scored the post-course intervention case; the official total was the mean of the two raters.	1.00	1.00
Unseen-case objective assessment rubric	Communication	Communicates results and uncertainty clearly to clinical colleagues.	0-10	Total score range: 0-100. Two blinded raters scored the post-course intervention case; the official total was the mean of the two raters.	1.00	1.00
Open-ended feedback prompts	Most helpful element	Students were asked to describe the most helpful element of the programme.	Free text; coded into high-frequency themes.	Raw free-text comments are not included in individual-level files to protect privacy.
Open-ended feedback prompts	Most needed improvement	Students were asked to describe the main element needing improvement.	Free text; coded into high-frequency themes.	Raw free-text comments are not included in individual-level files to protect privacy.
Content-validity procedure	Expert panel	Seven reviewers examined relevance and clarity of the questionnaire items and objective-rubric domains before finalisation.	4-point relevance/clarity rating, dichotomised as content-valid ratings of 3 or 4.	Reviewers were anonymised in the supplement; institutional records can be checked by the corresponding author if requested by editors.
Content-validity procedure	I-CVI	Item-level content-validity index was calculated as the proportion of experts rating the item or domain as 3 or 4 for relevance or clarity.	0-1	All listed items/domains achieved I-CVI = 1.00 for relevance and clarity.	1.00	1.00
Content-validity procedure	S-CVI/Ave	Scale-level content-validity index was calculated as the average I-CVI across items/domains.	0-1	Core questionnaire, acceptability/traditional-experience items and objective-rubric domains achieved S-CVI/Ave = 1.00 for relevance and clarity.	1.00	1.00

## Sheet: S5_HistoricalIndividual
historical_anonymised_id	cohort	sex	GPA_stratum	internship_start_date	internship_end_date	questionnaire_collection_date	questionnaire_collection_timing	self_rated_core_competency_total_11_55	post_item1_key_clinical_information	post_item2_first_round_laboratory_tests	post_item3_abnormal_result_interpretation	post_item4_laboratory_clinical_mismatch_judgement	post_item5_supplementary_or_repeat_testing	post_item6_pre_analytical_analytical_post_analytical_or_qc_risk	post_item7_clinically_useful_judgement	post_item8_clinician_communication_confidence	post_item9_group_discussion_reasoning	post_item10_supporting_information_use	post_item11_reasoning_revision_after_feedback	traditional_teaching_support_count_0_8	trad_objectives_clear	trad_content_consistent_across_sections	trad_helped_link_laboratory_findings_with_clinical_care	trad_feedback_timely_and_specific	trad_enough_case_discussion	trad_enough_direct_clinician_communication	trad_workload_acceptable	would_choose_digital_case_library_dual_mentor_model	historical_nonparallel_case_test_date	historical_nonparallel_case_test_total_0_100	hist_case_dim_key_clinical_information_0_10	hist_case_dim_laboratory_question_0_10	hist_case_dim_first_round_tests_0_15	hist_case_dim_result_interpretation_0_15	hist_case_dim_authenticity_qc_judgement_0_15	hist_case_dim_next_investigative_step_0_10	hist_case_dim_support_for_clinical_decision_making_0_15	hist_case_dim_communication_0_10	exit_theory_mark_0_100	exit_practical_mark_0_100	exit_case_discussion_or_presentation_mark_0_100	exit_daily_performance_mark_0_100	overall_exit_mark_0_100	same_archived_exit_scoring_standard_yes_no
H001	2022	female	A	2022-06-28	2023-07-02	2023-02-17	contemporaneous_end_of_placement	36	3	3	4	3	4	3	3	3	3	4	3	4	yes	no	no	yes	no	no	yes	yes	2023-02-17	68	7	6	5	12	12	7	11	8	92	86	88	93	97	yes
H002	2022	female	B	2022-06-28	2023-07-02	2023-02-17	contemporaneous_end_of_placement	33	3	3	3	3	3	3	3	3	3	3	3	1	no	no	no	no	no	no	no	yes	2023-02-17	71	6	6	7	12	12	8	13	7	98	88	95	94	94	yes
H003	2022	male	B	2022-06-28	2023-07-02	2023-02-17	contemporaneous_end_of_placement	24	2	2	2	2	2	2	2	4	2	2	2	2	no	no	no	no	no	no	yes	yes	2023-02-17	71	8	8	6	11	12	6	13	7	86	85	93	88	88	yes
H004	2022	female	B	2022-06-28	2023-07-02	2023-02-17	contemporaneous_end_of_placement	43	4	4	4	4	4	4	4	4	3	4	4	1	no	no	no	no	no	no	no	yes	2023-02-17	68	5	7	6	13	11	7	13	6	95	94	93	85	95	yes
H005	2022	female	B	2022-06-28	2023-07-02	2023-02-17	contemporaneous_end_of_placement	37	2	3	4	4	3	2	4	5	3	2	5	2	no	yes	no	yes	no	no	no	no	2023-02-17	73	7	7	8	14	13	5	12	7	92	93	85	94	93	yes
H006	2022	female	B	2022-06-28	2023-07-02	2023-02-17	contemporaneous_end_of_placement	33	3	3	3	3	3	3	3	3	3	3	3	2	yes	no	no	no	no	no	no	yes	2023-02-17	71	6	6	7	12	13	7	14	6	86	87	88	93	93	yes
H007	2022	male	A	2022-06-28	2023-07-02	2023-02-17	contemporaneous_end_of_placement	33	3	3	3	3	3	3	3	3	3	3	3	1	no	no	no	no	no	no	no	yes	2023-02-17	72	6	7	7	13	13	6	13	7	88	87	97	87	85	yes
H008	2022	female	B	2022-06-28	2023-07-02	2023-02-17	contemporaneous_end_of_placement	33	3	3	3	3	3	3	3	3	3	3	3	1	no	no	no	no	no	no	no	yes	2023-02-17	72	8	6	6	13	12	6	13	8	85	88	94	87	93	yes
H009	2022	male	B	2022-06-28	2023-07-02	2023-02-17	contemporaneous_end_of_placement	34	3	3	4	3	2	3	3	4	3	3	3	1	no	no	no	no	no	no	no	yes	2023-02-17	75	7	7	7	12	14	8	14	6	94	97	88	88	95	yes
H010	2022	male	A	2022-06-28	2023-07-02	2023-02-17	contemporaneous_end_of_placement	28	2	2	2	2	3	2	4	4	3	2	2	2	yes	no	no	no	no	no	no	yes	2023-02-17	71	7	8	6	12	13	7	11	7	93	94	95	97	91	yes
H011	2022	female	B	2022-06-28	2023-07-02	2023-02-17	contemporaneous_end_of_placement	33	3	3	3	3	3	3	3	3	3	3	3	1	yes	no	no	no	no	no	no	no	2023-02-17	70	6	6	7	12	13	7	12	7	87	84	93	94	89	yes
H012	2022	female	B	2022-06-28	2023-07-02	2023-02-17	contemporaneous_end_of_placement	44	4	4	4	4	4	4	4	4	4	4	4	1	no	no	no	no	no	no	no	yes	2023-02-17	73	7	7	8	11	14	6	12	8	87	88	93	84	85	yes
H013	2022	male	A	2022-06-28	2023-07-02	2023-02-17	contemporaneous_end_of_placement	34	3	3	3	3	3	3	3	3	4	3	3	1	no	no	no	yes	no	no	no	no	2023-02-17	67	6	5	6	13	11	7	13	6	88	95	85	88	87	yes
H014	2022	female	A	2022-06-28	2023-07-02	2023-02-17	contemporaneous_end_of_placement	41	4	3	4	3	4	4	4	5	3	3	4	1	no	no	no	no	no	no	no	yes	2023-02-17	71	7	7	7	13	12	6	12	7	97	93	93	95	86	yes
H015	2022	male	C	2022-06-28	2023-07-02	2023-02-17	contemporaneous_end_of_placement	40	4	3	4	4	4	2	4	4	4	3	4	1	yes	no	no	no	no	no	no	no	2023-02-17	72	8	6	7	13	12	7	12	7	94	93	95	93	93	yes
H016	2022	male	A	2022-06-28	2023-07-02	2023-02-17	contemporaneous_end_of_placement	44	4	4	4	4	4	4	4	4	4	4	4	1	no	no	no	no	no	no	no	yes	2023-02-17	67	6	6	6	12	13	8	10	6	84	85	91	93	95	yes
H017	2022	female	C	2022-06-28	2023-07-02	2023-02-17	contemporaneous_end_of_placement	37	3	3	3	4	3	3	4	4	3	4	3	2	no	no	no	no	no	no	yes	yes	2023-02-17	73	7	8	7	14	12	6	12	7	88	88	89	85	92	yes
H018	2022	female	C	2022-06-28	2023-07-02	2023-02-17	contemporaneous_end_of_placement	33	3	3	3	3	3	3	3	3	3	3	3	3	yes	no	no	yes	no	no	no	yes	2023-02-17	75	7	7	8	13	12	7	13	8	95	97	85	93	94	yes
H019	2022	male	C	2022-06-28	2023-07-02	2023-02-17	contemporaneous_end_of_placement	33	3	3	3	3	3	3	3	3	3	3	3	3	yes	yes	no	no	no	no	no	yes	2023-02-17	69	6	7	7	13	10	7	12	7	93	94	87	95	85	yes
H020	2022	male	C	2022-06-28	2023-07-02	2023-02-17	contemporaneous_end_of_placement	32	3	3	3	3	3	3	3	3	2	3	3	2	yes	no	no	no	no	no	no	yes	2023-02-17	76	7	6	9	14	12	8	11	9	93	84	86	91	84	yes
H021	2023	male	B	2023-07-10	2024-06-09	2024-02-28	contemporaneous_end_of_placement	33	3	3	3	3	3	3	3	3	3	3	3	2	yes	no	no	no	no	no	no	yes	2024-02-28	71	8	7	7	11	13	6	13	6	85	88	93	89	88	yes
H022	2023	male	B	2023-07-10	2024-06-09	2024-02-28	contemporaneous_end_of_placement	44	4	4	4	4	4	4	4	4	4	4	4	3	no	no	yes	no	no	no	yes	yes	2024-02-28	72	7	6	6	12	13	7	14	7	93	95	95	85	85	yes
H023	2023	male	A	2023-07-10	2024-06-09	2024-02-28	contemporaneous_end_of_placement	43	4	4	4	4	4	4	4	4	3	4	4	0	no	no	no	no	no	no	no	no	2024-02-28	72	9	7	5	12	14	7	12	6	95	93	92	87	87	yes
H024	2023	male	A	2023-07-10	2024-06-09	2024-02-28	contemporaneous_end_of_placement	36	3	3	3	4	3	3	3	4	3	3	4	2	no	no	no	yes	no	no	no	yes	2024-02-28	74	7	8	7	13	13	6	13	7	91	93	94	86	86	yes
H025	2023	female	B	2023-07-10	2024-06-09	2024-02-28	contemporaneous_end_of_placement	44	4	4	4	4	4	4	4	4	4	4	4	1	no	no	no	no	no	no	no	yes	2024-02-28	71	6	6	6	12	13	7	13	8	89	85	85	93	93	yes
H026	2023	female	A	2023-07-10	2024-06-09	2024-02-28	contemporaneous_end_of_placement	44	4	4	4	4	4	4	4	4	4	4	4	2	yes	no	no	no	no	no	no	yes	2024-02-28	70	7	7	6	12	12	8	12	6	85	93	84	95	95	yes
H027	2023	female	C	2023-07-10	2024-06-09	2024-02-28	contemporaneous_end_of_placement	33	3	3	3	3	3	3	3	3	3	3	3	1	no	no	no	no	no	no	no	yes	2024-02-28	73	8	7	8	10	14	7	12	7	87	95	88	92	92	yes
H028	2023	male	B	2023-07-10	2024-06-09	2024-02-28	contemporaneous_end_of_placement	34	3	3	3	3	3	3	3	3	3	3	4	1	no	no	no	no	no	no	no	yes	2024-02-28	73	7	6	7	12	13	9	12	7	86	91	85	94	94	yes
H029	2023	male	A	2023-07-10	2024-06-09	2024-02-28	contemporaneous_end_of_placement	31	3	2	3	3	2	3	4	3	3	2	3	4	yes	yes	no	yes	no	no	no	yes	2024-02-28	70	6	7	7	13	13	7	11	6	93	89	88	93	85	yes
H030	2023	female	B	2023-07-10	2024-06-09	2024-02-28	contemporaneous_end_of_placement	43	4	4	4	4	3	4	4	5	4	3	4	1	no	no	no	no	no	no	no	yes	2024-02-28	74	7	8	6	13	14	6	13	7	95	85	97	85	84	yes
H031	2023	female	C	2023-07-10	2024-06-09	2024-02-28	contemporaneous_end_of_placement	32	3	3	2	4	3	3	3	2	3	3	3	1	yes	no	no	no	no	no	no	no	2024-02-28	72	7	7	7	14	11	5	13	8	92	87	94	93	88	yes
H032	2023	female	B	2023-07-10	2024-06-09	2024-02-28	contemporaneous_end_of_placement	33	3	3	3	3	3	3	3	3	3	4	2	0	no	no	no	no	no	no	no	no	2024-02-28	72	6	9	6	12	12	7	13	7	94	91	84	95	85	yes
H033	2023	female	C	2023-07-10	2024-06-09	2024-02-28	contemporaneous_end_of_placement	27	2	3	2	2	3	2	2	4	2	3	2	3	no	no	yes	no	no	no	yes	yes	2024-02-28	74	8	7	7	13	12	6	12	9	85	89	88	91	88	yes
H034	2023	female	C	2023-07-10	2024-06-09	2024-02-28	contemporaneous_end_of_placement	31	2	3	2	4	3	3	2	3	3	4	2	2	no	no	no	yes	no	no	no	yes	2024-02-28	73	7	6	8	12	13	6	14	7	84	85	95	89	97	yes
H035	2023	male	B	2023-07-10	2024-06-09	2024-02-28	contemporaneous_end_of_placement	34	3	3	3	2	3	3	4	3	3	3	4	1	yes	no	no	no	no	no	no	no	2024-02-28	68	6	6	6	11	12	8	13	6	88	87	93	85	88	yes
H036	2023	male	A	2023-07-10	2024-06-09	2024-02-28	contemporaneous_end_of_placement	38	4	4	4	3	4	3	2	4	3	4	3	3	no	no	yes	yes	no	no	no	yes	2024-02-28	72	8	7	7	13	12	7	13	5	91	86	93	87	92	yes
