# Supplementary material for: Digital case-library and dual-mentor teaching for medical laboratory science internships in China: a historical comparison educational evaluation
Source: Front Med (Lausanne). 2026 Jul 6;13:1876818. doi: 10.3389/fmed.2026.1876818 (PMC13382507; doi:10.3389/fmed.2026.1876818)
Supplement: Supplementary File 3 — Updated analysis reproducibility package including the Python script, README, requirements, de-identified input datasets, output log and SHA256 manifest; the package reproduces the confidence intervals and covariate-adjusted sensitivity analysis. [file Data_Sheet_1.ZIP]

Archive with 9 entries (8 files):
- Supplementary File 3 package/
- Supplementary File 3 package/manifest sha256.txt
- Supplementary File 3 package/reproducibility_output_log.txt
- Supplementary File 3 package/requirements.txt
- Supplementary File 3 package/S1 DualRatedObjective submission.csv
- Supplementary File 3 package/S2 InterventionMaster submission.csv
- Supplementary File 3 package/S5 HistoricalIndividualData.csv
- Supplementary File 3 package/Supplementary File 3 Updated Analysis Reproducibility.py
- Supplementary File 3 package/Supplementary File 3.txt
