# Supplementary material for: Digital case-library and dual-mentor teaching for medical laboratory science internships in China: a historical comparison educational evaluation
Source: Front Med (Lausanne). 2026 Jul 6;13:1876818. doi: 10.3389/fmed.2026.1876818 (PMC13382507; doi:10.3389/fmed.2026.1876818)
Supplement: Supplementary File 3 — Updated analysis reproducibility package including the Python script, README, requirements, de-identified input datasets, output log and SHA256 manifest; the package reproduces the confidence intervals and covariate-adjusted sensitivity analysis. [file Data_Sheet_1.ZIP › Supplementary File 3 package/manifest sha256.txt]

a3d384a381e7035052e816849969865cae9da7cf87b12598d1a3fdb397fb53b4  README_Supplementary_File_3_v2.txt
083eedb84d714fc3825072cb524adb477a4f5349c253c2ebbcaac5f5722fab99  S1_DualRatedObjective_submission_ready_v2(1).csv
1fcaf27f0425f2e71b541c7a80e4590b6606eea4267849c32a975e8443f7adf5  S2_InterventionMaster_submission_ready_v2(2).csv
cf9a47bc4ac4b857e9f9b3a7724d5aaef12d2ea464b58f098b502871e6d364c1  S5_HistoricalIndividualData.csv
9f05c75f6c4257e3cdfa4002dbeb4b9592b0a468ec38d82cbc59a42bef541c87  Supplementary_File_3_Updated_Analysis_Reproducibility.py
edc424142a38d7a50d3bdf046e035c02371175cd8a6e35bee6c0b83e79282a04  reproducibility_output_log.txt
6629a0ea6130dc92c8fb716b9b155ad0b8f1bcf2a0ecad9c0b4396edbbc3fd53  requirements.txt
