# Supplementary material for: Digital case-library and dual-mentor teaching for medical laboratory science internships in China: a historical comparison educational evaluation
Source: Front Med (Lausanne). 2026 Jul 6;13:1876818. doi: 10.3389/fmed.2026.1876818 (PMC13382507; doi:10.3389/fmed.2026.1876818)
Supplement: Supplementary File 3 — Updated analysis reproducibility package including the Python script, README, requirements, de-identified input datasets, output log and SHA256 manifest; the package reproduces the confidence intervals and covariate-adjusted sensitivity analysis. [file Data_Sheet_1.ZIP › Supplementary File 3 package/reproducibility_output_log.txt]

================================================================================
1. Intervention pre-post self-rated core competency
================================================================================
Pre-course: n=29, mean=14.62, SD=3.18, 95% CI 13.41 to 15.83
Post-course: n=29, mean=38.55, SD=4.19, 95% CI 36.96 to 40.14
Change: n=29, mean=23.93, SD=4.07, 95% CI 22.38 to 25.48
Wilcoxon positive-rank sum W=435.0; scipy two-sided statistic=0.0, p=2.46793e-06
Approximate Wilcoxon effect size r=0.87

================================================================================
2. End-of-placement self-rated core competency: historical vs intervention
================================================================================
Historical group: n=36, mean=35.69, SD=5.31, 95% CI 33.90 to 37.49
Intervention group: n=29, mean=38.55, SD=4.19, 95% CI 36.96 to 40.14
Mann-Whitney U=318.0, p=0.0069225
Mean difference=2.86, 95% CI 0.50 to 5.21
Hedges g=0.58, bootstrap 95% CI 0.14 to 1.10

================================================================================
3. Covariate-adjusted sensitivity analysis
================================================================================
Model: self_post_total ~ group + sex + GPA_stratum; HC3 robust standard errors
Intervention coefficient=2.87, robust 95% CI 0.66 to 5.08, p=0.0109523

================================================================================
4. Routine exit marks and descriptive historical case test
================================================================================
Exit theory mark: historical 90.22 +/- 4.08; intervention 90.27 +/- 2.13; U=553.0, p=0.871473
Practical/skills mark: historical 89.78 +/- 4.01; intervention 90.90 +/- 2.48; U=434.5, p=0.174489
Case discussion/presentation mark: historical 90.58 +/- 4.08; intervention 89.93 +/- 2.59; U=610.5, p=0.364812
Daily performance mark: historical 90.44 +/- 3.82; intervention 91.43 +/- 2.54; U=476.0, p=0.410673
Overall exit mark: historical 90.03 +/- 4.13; intervention 91.07 +/- 1.96; U=477.5, p=0.422139
Historical non-parallel case test (descriptive only): n=36, mean=71.56, SD=2.21, 95% CI 70.81 to 72.30
Intervention unseen objective assessment: n=30, mean=85.50, SD=2.16, 95% CI 84.69 to 86.31

================================================================================
5. Two-rater agreement for unseen objective total
================================================================================
ICC[2,1]=0.69, bootstrap 95% CI 0.56 to 0.76
ICC[2,k]=0.82, bootstrap 95% CI 0.72 to 0.86

================================================================================
6. Exploratory convergent Spearman correlations in intervention cohort
================================================================================
Post self-rated competency vs objective total: n=29, rho=0.47, bootstrap 95% CI 0.09 to 0.74, p=0.0108912
Post self-rated competency vs mentor overall: n=29, rho=0.54, bootstrap 95% CI 0.17 to 0.83, p=0.00237998
Objective total vs mentor overall: n=30, rho=0.56, bootstrap 95% CI 0.24 to 0.80, p=0.00115076
Objective total vs overall exit mark: n=30, rho=0.77, bootstrap 95% CI 0.59 to 0.89, p=5.18633e-07

================================================================================
Completed
================================================================================
Bootstrap resamples: 10000; seed: 20260531
