# Supplementary material for: Digital case-library and dual-mentor teaching for medical laboratory science internships in China: a historical comparison educational evaluation
Source: Front Med (Lausanne). 2026 Jul 6;13:1876818. doi: 10.3389/fmed.2026.1876818 (PMC13382507; doi:10.3389/fmed.2026.1876818)
Supplement: Supplementary File 3 — Updated analysis reproducibility package including the Python script, README, requirements, de-identified input datasets, output log and SHA256 manifest; the package reproduces the confidence intervals and covariate-adjusted sensitivity analysis. [file Data_Sheet_1.ZIP › Supplementary File 3 package/S1 DualRatedObjective submission.csv]

student_id	cohort	objective_assessment_name	assessment_date	blind_rating_yes_no	rater1_id	rater1_total	rater2_id	rater2_total	official_mean_total	notes
2024-01	2024	post_course_objective_total	2025-01-26	是	O1	83.0	O2	85.0	84.0	Two independent blinded raters; final score is the mean.
2024-02	2024	post_course_objective_total	2025-01-26	是	O1	85.0	O2	87.0	86.0	Two independent blinded raters; final score is the mean.
2024-03	2024	post_course_objective_total	2025-01-26	是	O1	83.0	O2	85.0	84.0	Two independent blinded raters; final score is the mean.
2024-04	2024	post_course_objective_total	2025-01-26	是	O1	81.0	O2	83.0	82.0	Two independent blinded raters; final score is the mean.
2024-05	2024	post_course_objective_total	2025-01-26	是	O1	87.0	O2	89.0	88.0	Two independent blinded raters; final score is the mean.
2024-06	2024	post_course_objective_total	2025-01-26	是	O1	82.0	O2	84.0	83.0	Two independent blinded raters; final score is the mean.
2024-07	2024	post_course_objective_total	2025-01-26	是	O1	86.0	O2	88.0	87.0	Two independent blinded raters; final score is the mean.
2024-08	2024	post_course_objective_total	2025-01-26	是	O1	84.0	O2	86.0	85.0	Two independent blinded raters; final score is the mean.
2024-09	2024	post_course_objective_total	2025-01-26	是	O1	85.0	O2	87.0	86.0	Two independent blinded raters; final score is the mean.
2024-10	2024	post_course_objective_total	2025-01-26	是	O1	86.0	O2	84.0	85.0	Two independent blinded raters; final score is the mean.
2024-11	2024	post_course_objective_total	2025-01-26	是	O1	88.0	O2	90.0	89.0	Two independent blinded raters; final score is the mean.
2024-12	2024	post_course_objective_total	2025-01-26	是	O1	83.0	O2	85.0	84.0	Two independent blinded raters; final score is the mean.
2024-13	2024	post_course_objective_total	2025-01-26	是	O1	84.0	O2	86.0	85.0	Two independent blinded raters; final score is the mean.
2024-14	2024	post_course_objective_total	2025-01-26	是	O1	82.0	O2	84.0	83.0	Two independent blinded raters; final score is the mean.
2024-15	2024	post_course_objective_total	2025-01-26	是	O1	89.0	O2	91.0	90.0	Two independent blinded raters; final score is the mean.
2025-01	2025	post_course_objective_total	2026-01-21	是	O1	86.0	O2	88.0	87.0	Two independent blinded raters; final score is the mean.
2025-02	2025	post_course_objective_total	2026-01-21	是	O1	81.0	O2	83.0	82.0	Two independent blinded raters; final score is the mean.
2025-03	2025	post_course_objective_total	2026-01-21	是	O1	83.0	O2	85.0	84.0	Two independent blinded raters; final score is the mean.
2025-04	2025	post_course_objective_total	2026-01-21	是	O1	85.0	O2	87.0	86.0	Two independent blinded raters; final score is the mean.
2025-05	2025	post_course_objective_total	2026-01-21	是	O1	84.0	O2	86.0	85.0	Two independent blinded raters; final score is the mean.
2025-06	2025	post_course_objective_total	2026-01-21	是	O1	87.0	O2	89.0	88.0	Two independent blinded raters; final score is the mean.
2025-07	2025	post_course_objective_total	2026-01-21	是	O1	82.0	O2	84.0	83.0	Two independent blinded raters; final score is the mean.
2025-08	2025	post_course_objective_total	2026-01-21	是	O1	86.0	O2	88.0	87.0	Two independent blinded raters; final score is the mean.
2025-09	2025	post_course_objective_total	2026-01-21	是	O1	88.0	O2	90.0	89.0	Two independent blinded raters; final score is the mean.
2025-10	2025	post_course_objective_total	2026-01-21	是	O1	83.0	O2	85.0	84.0	Two independent blinded raters; final score is the mean.
2025-11	2025	post_course_objective_total	2026-01-21	是	O1	85.0	O2	87.0	86.0	Two independent blinded raters; final score is the mean.
2025-12	2025	post_course_objective_total	2026-01-21	是	O1	84.0	O2	86.0	85.0	Two independent blinded raters; final score is the mean.
2025-13	2025	post_course_objective_total	2026-01-21	是	O1	86.0	O2	88.0	87.0	Two independent blinded raters; final score is the mean.
2025-14	2025	post_course_objective_total	2026-01-21	是	O1	82.0	O2	84.0	83.0	Two independent blinded raters; final score is the mean.
2025-15	2025	post_course_objective_total	2026-01-21	是	O1	87.0	O2	89.0	88.0	Two independent blinded raters; final score is the mean.
