# Supplementary material for: Digital case-library and dual-mentor teaching for medical laboratory science internships in China: a historical comparison educational evaluation
Source: Front Med (Lausanne). 2026 Jul 6;13:1876818. doi: 10.3389/fmed.2026.1876818 (PMC13382507; doi:10.3389/fmed.2026.1876818)
Supplement: Supplementary File 3 — Updated analysis reproducibility package including the Python script, README, requirements, de-identified input datasets, output log and SHA256 manifest; the package reproduces the confidence intervals and covariate-adjusted sensitivity analysis. [file Data_Sheet_1.ZIP › Supplementary File 3 package/S2 InterventionMaster submission.csv]

student_id	cohort	sex	GPA_stratum	self_pre_total	self_post_total	self_change_auto	objective_total_official	mentor_overall_mean	mentor_communication_mean	mentor_qc_mean	case_discussion_mark	practical_mark	theory_mark	daily_performance_mark	overall_exit_mark	missed_sessions	formative_total_mean	platform_completion_percent	interactive_accuracy_percent	notes
2024-01	2024	男	B	11	34.0	23.0	84.0	4.31	3.5	4.5	87	90	92	91	91	0	23.1	98.1	98.1
2024-02	2024	女	B	12	44.0	32.0	86.0	4.13	4.5	4.5	90	91	91	95	93	0	22.9	98.3	98.3
2024-03	2024	女	A	22	44.0	22.0	84.0	4.44	4.0	4.5	91	95	87	86	89	0	23.2	98.3	98.3
2024-04	2024	男	B	11	34.0	23.0	82.0	3.94	4.5	3.5	95	86	90	91	90	0	23.6	98.4	98.5
2024-05	2024	女	B	13	42.0	29.0	88.0	4.25	4.5	4.0	90	94	89	93	92	0	23.4	98.2	98.2
2024-06	2024	男	C	15	35.0	20.0	83.0	4.19	4.0	4.5	88	89	92	90	91	0	23.0	98.5	98.4
2024-07	2024	女	A	18	45.0	27.0	87.0	4.38	4.5	4.5	93	92	93	94	93	0	23.3	98.3	98.3
2024-08	2024	女	B	11			85.0	3.81	3.5	3.5	85	88	86	87	87	0	22.8	98.0	98.0	Excluded from self-rated analyses after final data verification
2024-09	2024	女	B	14	38.0	24.0	86.0	4.06	4.0	4.0	89	90	91	92	91	0	23.1	98.2	98.3
2024-10	2024	男	C	16	36.0	20.0	85.0	4.13	4.0	4.0	91	91	88	89	90	0	23.0	98.1	98.2
2024-11	2024	男	B	12	40.0	28.0	89.0	4.25	4.0	4.5	92	93	92	91	92	0	23.5	98.4	98.4
2024-12	2024	女	B	13	39.0	26.0	84.0	4.31	4.5	4.5	88	89	90	93	90	0	23.2	98.2	98.3
2024-13	2024	女	A	17	47.0	30.0	85.0	4.44	4.5	4.5	90	96	91	95	94	0	23.6	98.5	98.5
2024-14	2024	女	C	15	33.0	18.0	83.0	4.13	4.0	4.0	86	87	89	88	88	0	22.9	98.1	98.1
2024-15	2024	女	B	11	34.0	23.0	90.0	4.5	4.5	4.5	94	91	93	96	94	0	23.7	98.6	98.6
2025-01	2025	男	B	14	36.0	22.0	87.0	4.19	4.0	4.5	92	90	92	91	92	0	23.2	98.3	98.4
2025-02	2025	女	C	16	38.0	22.0	82.0	4.06	4.0	4.0	87	88	90	89	89	0	22.8	98.0	98.1
2025-03	2025	男	B	12	35.0	23.0	84.0	4.13	3.5	4.0	90	91	88	90	91	0	23.1	98.2	98.2
2025-04	2025	女	A	22	33.0	11.0	86.0	4.25	4.5	4.5	88	92	91	93	92	0	23.3	98.4	98.3
2025-05	2025	男	B	11	39.0	28.0	85.0	4.31	4.5	4.0	91	90	89	92	91	0	23.4	98.5	98.5
2025-06	2025	女	C	17	41.0	24.0	88.0	4.38	4.0	4.5	93	93	92	94	93	0	23.5	98.3	98.4
2025-07	2025	男	B	13	36.0	23.0	83.0	4.06	4.0	3.5	86	89	87	88	88	0	22.9	98.1	98.1
2025-08	2025	男	B	15	40.0	25.0	87.0	4.25	4.0	4.5	90	91	92	91	92	0	23.6	98.4	98.56	Interactive accuracy rounded to two decimals (98.56).
2025-09	2025	女	A	20	46.0	26.0	89.0	4.5	4.5	4.5	94	95	93	95	94	0	23.7	98.6	98.6
2025-10	2025	女	B	12	37.0	25.0	84.0	4.19	4.5	4.0	89	90	88	90	89	0	23.0	98.2	98.2
2025-11	2025	男	C	14	35.0	21.0	86.0	4.13	4.0	4.0	88	89	90	91	90	1	22.7	97.9	98.0	缺席1次
2025-12	2025	女	B	16	38.0	22.0	85.0	4.31	4.0	4.5	91	92	91	93	92	0	23.3	98.3	98.3
2025-13	2025	女	A	18	44.0	26.0	87.0	4.44	4.5	4.5	92	94	93	94	93	0	23.5	98.5	98.5
2025-14	2025	男	B	11	34.0	23.0	83.0	4.06	3.5	4.0	87	88	86	89	88	0	22.8	98.0	98.1
2025-15	2025	女	B	13	41.0	28.0	88.0	4.38	4.5	4.5	91	93	92	92	93	0	23.4	98.4	98.4
