# Supplementary material for: Digital case-library and dual-mentor teaching for medical laboratory science internships in China: a historical comparison educational evaluation
Source: Front Med (Lausanne). 2026 Jul 6;13:1876818. doi: 10.3389/fmed.2026.1876818 (PMC13382507; doi:10.3389/fmed.2026.1876818)
Supplement: Supplementary File 3 — Updated analysis reproducibility package including the Python script, README, requirements, de-identified input datasets, output log and SHA256 manifest; the package reproduces the confidence intervals and covariate-adjusted sensitivity analysis. [file Data_Sheet_1.ZIP › Supplementary File 3 package/S5 HistoricalIndividualData.csv]

historical_anonymised_id	cohort	sex	GPA_stratum	internship_start_date	internship_end_date	questionnaire_collection_date	questionnaire_collection_timing	self_rated_core_competency_total_11_55	post_item1_key_clinical_information	post_item2_first_round_laboratory_tests	post_item3_abnormal_result_interpretation	post_item4_laboratory_clinical_mismatch_judgement	post_item5_supplementary_or_repeat_testing	post_item6_pre_analytical_analytical_post_analytical_or_qc_risk	post_item7_clinically_useful_judgement	post_item8_clinician_communication_confidence	post_item9_group_discussion_reasoning	post_item10_supporting_information_use	post_item11_reasoning_revision_after_feedback	traditional_teaching_support_count_0_8	trad_objectives_clear	trad_content_consistent_across_sections	trad_helped_link_laboratory_findings_with_clinical_care	trad_feedback_timely_and_specific	trad_enough_case_discussion	trad_enough_direct_clinician_communication	trad_workload_acceptable	would_choose_digital_case_library_dual_mentor_model	historical_nonparallel_case_test_date	historical_nonparallel_case_test_total_0_100	hist_case_dim_key_clinical_information_0_10	hist_case_dim_laboratory_question_0_10	hist_case_dim_first_round_tests_0_15	hist_case_dim_result_interpretation_0_15	hist_case_dim_authenticity_qc_judgement_0_15	hist_case_dim_next_investigative_step_0_10	hist_case_dim_support_for_clinical_decision_making_0_15	hist_case_dim_communication_0_10	exit_theory_mark_0_100	exit_practical_mark_0_100	exit_case_discussion_or_presentation_mark_0_100	exit_daily_performance_mark_0_100	overall_exit_mark_0_100	same_archived_exit_scoring_standard_yes_no
H001	2022	female	A	2022-06-28	2023-07-02	2023-02-17	contemporaneous_end_of_placement	36	3	3	4	3	4	3	3	3	3	4	3	4.0	yes	no	no	yes	no	no	yes	yes	2023-02-17	68.0	7.0	6.0	5.0	12.0	12.0	7.0	11.0	8.0	92	86	88	93	97	yes
H002	2022	female	B	2022-06-28	2023-07-02	2023-02-17	contemporaneous_end_of_placement	33	3	3	3	3	3	3	3	3	3	3	3	1.0	no	no	no	no	no	no	no	yes	2023-02-17	71.0	6.0	6.0	7.0	12.0	12.0	8.0	13.0	7.0	98	88	95	94	94	yes
H003	2022	male	B	2022-06-28	2023-07-02	2023-02-17	contemporaneous_end_of_placement	24	2	2	2	2	2	2	2	4	2	2	2	2.0	no	no	no	no	no	no	yes	yes	2023-02-17	71.0	8.0	8.0	6.0	11.0	12.0	6.0	13.0	7.0	86	85	93	88	88	yes
H004	2022	female	B	2022-06-28	2023-07-02	2023-02-17	contemporaneous_end_of_placement	43	4	4	4	4	4	4	4	4	3	4	4	1.0	no	no	no	no	no	no	no	yes	2023-02-17	68.0	5.0	7.0	6.0	13.0	11.0	7.0	13.0	6.0	95	94	93	85	95	yes
H005	2022	female	B	2022-06-28	2023-07-02	2023-02-17	contemporaneous_end_of_placement	37	2	3	4	4	3	2	4	5	3	2	5	2.0	no	yes	no	yes	no	no	no	no	2023-02-17	73.0	7.0	7.0	8.0	14.0	13.0	5.0	12.0	7.0	92	93	85	94	93	yes
H006	2022	female	B	2022-06-28	2023-07-02	2023-02-17	contemporaneous_end_of_placement	33	3	3	3	3	3	3	3	3	3	3	3	2.0	yes	no	no	no	no	no	no	yes	2023-02-17	71.0	6.0	6.0	7.0	12.0	13.0	7.0	14.0	6.0	86	87	88	93	93	yes
H007	2022	male	A	2022-06-28	2023-07-02	2023-02-17	contemporaneous_end_of_placement	33	3	3	3	3	3	3	3	3	3	3	3	1.0	no	no	no	no	no	no	no	yes	2023-02-17	72.0	6.0	7.0	7.0	13.0	13.0	6.0	13.0	7.0	88	87	97	87	85	yes
H008	2022	female	B	2022-06-28	2023-07-02	2023-02-17	contemporaneous_end_of_placement	33	3	3	3	3	3	3	3	3	3	3	3	1.0	no	no	no	no	no	no	no	yes	2023-02-17	72.0	8.0	6.0	6.0	13.0	12.0	6.0	13.0	8.0	85	88	94	87	93	yes
H009	2022	male	B	2022-06-28	2023-07-02	2023-02-17	contemporaneous_end_of_placement	34	3	3	4	3	2	3	3	4	3	3	3	1.0	no	no	no	no	no	no	no	yes	2023-02-17	75.0	7.0	7.0	7.0	12.0	14.0	8.0	14.0	6.0	94	97	88	88	95	yes
H010	2022	male	A	2022-06-28	2023-07-02	2023-02-17	contemporaneous_end_of_placement	28	2	2	2	2	3	2	4	4	3	2	2	2.0	yes	no	no	no	no	no	no	yes	2023-02-17	71.0	7.0	8.0	6.0	12.0	13.0	7.0	11.0	7.0	93	94	95	97	91	yes
H011	2022	female	B	2022-06-28	2023-07-02	2023-02-17	contemporaneous_end_of_placement	33	3	3	3	3	3	3	3	3	3	3	3	1.0	yes	no	no	no	no	no	no	no	2023-02-17	70.0	6.0	6.0	7.0	12.0	13.0	7.0	12.0	7.0	87	84	93	94	89	yes
H012	2022	female	B	2022-06-28	2023-07-02	2023-02-17	contemporaneous_end_of_placement	44	4	4	4	4	4	4	4	4	4	4	4	1.0	no	no	no	no	no	no	no	yes	2023-02-17	73.0	7.0	7.0	8.0	11.0	14.0	6.0	12.0	8.0	87	88	93	84	85	yes
H013	2022	male	A	2022-06-28	2023-07-02	2023-02-17	contemporaneous_end_of_placement	34	3	3	3	3	3	3	3	3	4	3	3	1.0	no	no	no	yes	no	no	no	no	2023-02-17	67.0	6.0	5.0	6.0	13.0	11.0	7.0	13.0	6.0	88	95	85	88	87	yes
H014	2022	female	A	2022-06-28	2023-07-02	2023-02-17	contemporaneous_end_of_placement	41	4	3	4	3	4	4	4	5	3	3	4	1.0	no	no	no	no	no	no	no	yes	2023-02-17	71.0	7.0	7.0	7.0	13.0	12.0	6.0	12.0	7.0	97	93	93	95	86	yes
H015	2022	male	C	2022-06-28	2023-07-02	2023-02-17	contemporaneous_end_of_placement	40	4	3	4	4	4	2	4	4	4	3	4	1.0	yes	no	no	no	no	no	no	no	2023-02-17	72.0	8.0	6.0	7.0	13.0	12.0	7.0	12.0	7.0	94	93	95	93	93	yes
H016	2022	male	A	2022-06-28	2023-07-02	2023-02-17	contemporaneous_end_of_placement	44	4	4	4	4	4	4	4	4	4	4	4	1.0	no	no	no	no	no	no	no	yes	2023-02-17	67.0	6.0	6.0	6.0	12.0	13.0	8.0	10.0	6.0	84	85	91	93	95	yes
H017	2022	female	C	2022-06-28	2023-07-02	2023-02-17	contemporaneous_end_of_placement	37	3	3	3	4	3	3	4	4	3	4	3	2.0	no	no	no	no	no	no	yes	yes	2023-02-17	73.0	7.0	8.0	7.0	14.0	12.0	6.0	12.0	7.0	88	88	89	85	92	yes
H018	2022	female	C	2022-06-28	2023-07-02	2023-02-17	contemporaneous_end_of_placement	33	3	3	3	3	3	3	3	3	3	3	3	3.0	yes	no	no	yes	no	no	no	yes	2023-02-17	75.0	7.0	7.0	8.0	13.0	12.0	7.0	13.0	8.0	95	97	85	93	94	yes
H019	2022	male	C	2022-06-28	2023-07-02	2023-02-17	contemporaneous_end_of_placement	33	3	3	3	3	3	3	3	3	3	3	3	3.0	yes	yes	no	no	no	no	no	yes	2023-02-17	69.0	6.0	7.0	7.0	13.0	10.0	7.0	12.0	7.0	93	94	87	95	85	yes
H020	2022	male	C	2022-06-28	2023-07-02	2023-02-17	contemporaneous_end_of_placement	32	3	3	3	3	3	3	3	3	2	3	3	2.0	yes	no	no	no	no	no	no	yes	2023-02-17	76.0	7.0	6.0	9.0	14.0	12.0	8.0	11.0	9.0	93	84	86	91	84	yes
H021	2023	male	B	2023-07-10	2024-06-09	2024-02-28	contemporaneous_end_of_placement	33	3	3	3	3	3	3	3	3	3	3	3	2.0	yes	no	no	no	no	no	no	yes	2024-02-28	71.0	8.0	7.0	7.0	11.0	13.0	6.0	13.0	6.0	85	88	93	89	88	yes
H022	2023	male	B	2023-07-10	2024-06-09	2024-02-28	contemporaneous_end_of_placement	44	4	4	4	4	4	4	4	4	4	4	4	3.0	no	no	yes	no	no	no	yes	yes	2024-02-28	72.0	7.0	6.0	6.0	12.0	13.0	7.0	14.0	7.0	93	95	95	85	85	yes
H023	2023	male	A	2023-07-10	2024-06-09	2024-02-28	contemporaneous_end_of_placement	43	4	4	4	4	4	4	4	4	3	4	4	0.0	no	no	no	no	no	no	no	no	2024-02-28	72.0	9.0	7.0	5.0	12.0	14.0	7.0	12.0	6.0	95	93	92	87	87	yes
H024	2023	male	A	2023-07-10	2024-06-09	2024-02-28	contemporaneous_end_of_placement	36	3	3	3	4	3	3	3	4	3	3	4	2.0	no	no	no	yes	no	no	no	yes	2024-02-28	74.0	7.0	8.0	7.0	13.0	13.0	6.0	13.0	7.0	91	93	94	86	86	yes
H025	2023	female	B	2023-07-10	2024-06-09	2024-02-28	contemporaneous_end_of_placement	44	4	4	4	4	4	4	4	4	4	4	4	1.0	no	no	no	no	no	no	no	yes	2024-02-28	71.0	6.0	6.0	6.0	12.0	13.0	7.0	13.0	8.0	89	85	85	93	93	yes
H026	2023	female	A	2023-07-10	2024-06-09	2024-02-28	contemporaneous_end_of_placement	44	4	4	4	4	4	4	4	4	4	4	4	2.0	yes	no	no	no	no	no	no	yes	2024-02-28	70.0	7.0	7.0	6.0	12.0	12.0	8.0	12.0	6.0	85	93	84	95	95	yes
H027	2023	female	C	2023-07-10	2024-06-09	2024-02-28	contemporaneous_end_of_placement	33	3	3	3	3	3	3	3	3	3	3	3	1.0	no	no	no	no	no	no	no	yes	2024-02-28	73.0	8.0	7.0	8.0	10.0	14.0	7.0	12.0	7.0	87	95	88	92	92	yes
H028	2023	male	B	2023-07-10	2024-06-09	2024-02-28	contemporaneous_end_of_placement	34	3	3	3	3	3	3	3	3	3	3	4	1.0	no	no	no	no	no	no	no	yes	2024-02-28	73.0	7.0	6.0	7.0	12.0	13.0	9.0	12.0	7.0	86	91	85	94	94	yes
H029	2023	male	A	2023-07-10	2024-06-09	2024-02-28	contemporaneous_end_of_placement	31	3	2	3	3	2	3	4	3	3	2	3	4.0	yes	yes	no	yes	no	no	no	yes	2024-02-28	70.0	6.0	7.0	7.0	13.0	13.0	7.0	11.0	6.0	93	89	88	93	85	yes
H030	2023	female	B	2023-07-10	2024-06-09	2024-02-28	contemporaneous_end_of_placement	43	4	4	4	4	3	4	4	5	4	3	4	1.0	no	no	no	no	no	no	no	yes	2024-02-28	74.0	7.0	8.0	6.0	13.0	14.0	6.0	13.0	7.0	95	85	97	85	84	yes
H031	2023	female	C	2023-07-10	2024-06-09	2024-02-28	contemporaneous_end_of_placement	32	3	3	2	4	3	3	3	2	3	3	3	1.0	yes	no	no	no	no	no	no	no	2024-02-28	72.0	7.0	7.0	7.0	14.0	11.0	5.0	13.0	8.0	92	87	94	93	88	yes
H032	2023	female	B	2023-07-10	2024-06-09	2024-02-28	contemporaneous_end_of_placement	33	3	3	3	3	3	3	3	3	3	4	2	0.0	no	no	no	no	no	no	no	no	2024-02-28	72.0	6.0	9.0	6.0	12.0	12.0	7.0	13.0	7.0	94	91	84	95	85	yes
H033	2023	female	C	2023-07-10	2024-06-09	2024-02-28	contemporaneous_end_of_placement	27	2	3	2	2	3	2	2	4	2	3	2	3.0	no	no	yes	no	no	no	yes	yes	2024-02-28	74.0	8.0	7.0	7.0	13.0	12.0	6.0	12.0	9.0	85	89	88	91	88	yes
H034	2023	female	C	2023-07-10	2024-06-09	2024-02-28	contemporaneous_end_of_placement	31	2	3	2	4	3	3	2	3	3	4	2	2.0	no	no	no	yes	no	no	no	yes	2024-02-28	73.0	7.0	6.0	8.0	12.0	13.0	6.0	14.0	7.0	84	85	95	89	97	yes
H035	2023	male	B	2023-07-10	2024-06-09	2024-02-28	contemporaneous_end_of_placement	34	3	3	3	2	3	3	4	3	3	3	4	1.0	yes	no	no	no	no	no	no	no	2024-02-28	68.0	6.0	6.0	6.0	11.0	12.0	8.0	13.0	6.0	88	87	93	85	88	yes
H036	2023	male	A	2023-07-10	2024-06-09	2024-02-28	contemporaneous_end_of_placement	38	4	4	4	3	4	3	2	4	3	4	3	3.0	no	no	yes	yes	no	no	no	yes	2024-02-28	72.0	8.0	7.0	7.0	13.0	12.0	7.0	13.0	5.0	91	86	93	87	92	yes
