# Supplementary material for: Digital case-library and dual-mentor teaching for medical laboratory science internships in China: a historical comparison educational evaluation
Source: Front Med (Lausanne). 2026 Jul 6;13:1876818. doi: 10.3389/fmed.2026.1876818 (PMC13382507; doi:10.3389/fmed.2026.1876818)
Supplement: Supplementary File 3 — Updated analysis reproducibility package including the Python script, README, requirements, de-identified input datasets, output log and SHA256 manifest; the package reproduces the confidence intervals and covariate-adjusted sensitivity analysis. [file Data_Sheet_1.ZIP › Supplementary File 3 package/Supplementary File 3 Updated Analysis Reproducibility.py]

#!/usr/bin/env python3
"""
Supplementary File 3: Updated analysis reproducibility script
Manuscript: Digital Case-Library and Dual-Mentor Teaching for Medical Laboratory
Science Internships in China: A Historical Comparison Educational Evaluation

Purpose
-------
This script reproduces the key revised analyses requested during peer review,
including 95% confidence intervals and the covariate-adjusted sensitivity analysis.
It is intended to be run in the same directory as the three de-identified CSV files:

    S1_DualRatedObjective_submission_ready_v2(1).csv
    S2_InterventionMaster_submission_ready_v2(2).csv
    S5_HistoricalIndividualData.csv

The script prints the statistics reported in the revised manuscript. Bootstrap CIs
are deterministic for a fixed seed. Small last-decimal differences can occur across
Python/scipy/numpy versions.

Dependencies: Python >=3.10, numpy, pandas, scipy, statsmodels.
"""
from __future__ import annotations

from pathlib import Path
from math import sqrt
import argparse
import numpy as np
import pandas as pd
from scipy import stats
import statsmodels.formula.api as smf

S1_FILE = "S1_DualRatedObjective_submission_ready_v2(1).csv"
S2_FILE = "S2_InterventionMaster_submission_ready_v2(2).csv"
S5_FILE = "S5_HistoricalIndividualData.csv"


def load_data(base: Path) -> tuple[pd.DataFrame, pd.DataFrame, pd.DataFrame]:
    missing = [name for name in [S1_FILE, S2_FILE, S5_FILE] if not (base / name).exists()]
    if missing:
        raise FileNotFoundError(
            "Missing required CSV file(s): " + ", ".join(missing) +
            f". Place them in {base} or run with --data-dir <folder>."
        )
    return (
        pd.read_csv(base / S1_FILE),
        pd.read_csv(base / S2_FILE),
        pd.read_csv(base / S5_FILE),
    )


def mean_sd_ci(x: np.ndarray | pd.Series, alpha: float = 0.05) -> dict:
    arr = np.asarray(pd.Series(x).dropna(), dtype=float)
    n = len(arr)
    mean = float(np.mean(arr))
    sd = float(np.std(arr, ddof=1)) if n > 1 else float("nan")
    if n > 1:
        ci_low, ci_high = stats.t.interval(1 - alpha, n - 1, loc=mean, scale=stats.sem(arr))
    else:
        ci_low, ci_high = float("nan"), float("nan")
    return {"n": n, "mean": mean, "sd": sd, "ci_low": float(ci_low), "ci_high": float(ci_high)}


def fmt_mean(d: dict, digits: int = 2) -> str:
    return f"n={d['n']}, mean={d['mean']:.{digits}f}, SD={d['sd']:.{digits}f}, 95% CI {d['ci_low']:.{digits}f} to {d['ci_high']:.{digits}f}"


def hedges_g(intervention: np.ndarray, historical: np.ndarray) -> float:
    x = np.asarray(intervention, dtype=float)
    y = np.asarray(historical, dtype=float)
    nx, ny = len(x), len(y)
    pooled_sd = np.sqrt(((nx - 1) * x.var(ddof=1) + (ny - 1) * y.var(ddof=1)) / (nx + ny - 2))
    d = (x.mean() - y.mean()) / pooled_sd
    correction = 1 - 3 / (4 * (nx + ny) - 9)
    return float(correction * d)


def spearman_fast(x: np.ndarray, y: np.ndarray) -> float:
    # Faster than scipy.stats.spearmanr for repeated bootstrap samples.
    rx = stats.rankdata(x)
    ry = stats.rankdata(y)
    if np.std(rx, ddof=1) == 0 or np.std(ry, ddof=1) == 0:
        return np.nan
    return float(np.corrcoef(rx, ry)[0, 1])


def icc_2_1(data: np.ndarray) -> float:
    """Two-way random-effects, absolute-agreement, single-measure ICC."""
    data = np.asarray(data, dtype=float)
    n, k = data.shape
    mean_targets = data.mean(axis=1)
    mean_raters = data.mean(axis=0)
    grand = data.mean()
    msr = k * np.sum((mean_targets - grand) ** 2) / (n - 1)
    msc = n * np.sum((mean_raters - grand) ** 2) / (k - 1)
    mse = np.sum((data - mean_targets[:, None] - mean_raters[None, :] + grand) ** 2) / ((n - 1) * (k - 1))
    return float((msr - mse) / (msr + (k - 1) * mse + k * (msc - mse) / n))


def icc_2_k(data: np.ndarray) -> float:
    """Two-way random-effects, absolute-agreement, average-measure ICC."""
    data = np.asarray(data, dtype=float)
    n, k = data.shape
    mean_targets = data.mean(axis=1)
    mean_raters = data.mean(axis=0)
    grand = data.mean()
    msr = k * np.sum((mean_targets - grand) ** 2) / (n - 1)
    msc = n * np.sum((mean_raters - grand) ** 2) / (k - 1)
    mse = np.sum((data - mean_targets[:, None] - mean_raters[None, :] + grand) ** 2) / ((n - 1) * (k - 1))
    return float((msr - mse) / (msr + (msc - mse) / n))


def bootstrap_ci_single(func, arr: np.ndarray, rng: np.random.Generator, B: int) -> tuple[float, float]:
    arr = np.asarray(arr)
    n = len(arr)
    vals = np.empty(B, dtype=float)
    for b in range(B):
        idx = rng.integers(0, n, n)
        vals[b] = func(arr[idx])
    vals = vals[np.isfinite(vals)]
    return tuple(np.percentile(vals, [2.5, 97.5]))


def bootstrap_ci_two(func, a: np.ndarray, b: np.ndarray, rng: np.random.Generator, B: int) -> tuple[float, float]:
    a = np.asarray(a)
    b = np.asarray(b)
    na, nb = len(a), len(b)
    vals = np.empty(B, dtype=float)
    for i in range(B):
        ia = rng.integers(0, na, na)
        ib = rng.integers(0, nb, nb)
        vals[i] = func(a[ia], b[ib])
    vals = vals[np.isfinite(vals)]
    return tuple(np.percentile(vals, [2.5, 97.5]))


def bootstrap_spearman_ci(data: np.ndarray, rng: np.random.Generator, B: int) -> tuple[float, float]:
    data = np.asarray(data, dtype=float)
    n = len(data)
    vals = np.empty(B, dtype=float)
    for i in range(B):
        idx = rng.integers(0, n, n)
        sample = data[idx]
        vals[i] = spearman_fast(sample[:, 0], sample[:, 1])
    vals = vals[np.isfinite(vals)]
    return tuple(np.percentile(vals, [2.5, 97.5]))


def print_section(title: str) -> None:
    print("\n" + "=" * 80)
    print(title)
    print("=" * 80)


def main() -> None:
    parser = argparse.ArgumentParser()
    parser.add_argument("--data-dir", default=".", help="Directory containing the three CSV files")
    parser.add_argument("--bootstrap", type=int, default=10000, help="Bootstrap resamples for bootstrap CIs")
    parser.add_argument("--seed", type=int, default=20260531, help="Random seed for bootstrap resampling")
    args = parser.parse_args()

    base = Path(args.data_dir).resolve()
    s1, s2, s5 = load_data(base)
    rng = np.random.default_rng(args.seed)

    # Intervention paired self-rated analysis
    paired = s2[s2["self_post_total"].notna()].copy()
    pre = paired["self_pre_total"].astype(float).to_numpy()
    post = paired["self_post_total"].astype(float).to_numpy()
    change = post - pre

    print_section("1. Intervention pre-post self-rated core competency")
    print("Pre-course:", fmt_mean(mean_sd_ci(pre)))
    print("Post-course:", fmt_mean(mean_sd_ci(post)))
    print("Change:", fmt_mean(mean_sd_ci(change)))
    wilc = stats.wilcoxon(pre, post, alternative="two-sided")
    # scipy returns the smaller of positive and negative rank sums for a two-sided test.
    # The manuscript reports the positive-rank sum W, because all retained paired changes were positive.
    abs_ranks = stats.rankdata(np.abs(change))
    positive_rank_sum = float(abs_ranks[change > 0].sum())
    print(f"Wilcoxon positive-rank sum W={positive_rank_sum:.1f}; scipy two-sided statistic={wilc.statistic:.1f}, p={wilc.pvalue:.6g}")
    # The manuscript reports r calculated from the standardised Wilcoxon statistic.
    z_approx = stats.norm.isf(wilc.pvalue / 2)
    r_effect = z_approx / np.sqrt(len(change))
    print(f"Approximate Wilcoxon effect size r={r_effect:.2f}")

    # Historical vs intervention end-of-placement self-rated comparison
    hist_self = s5["self_rated_core_competency_total_11_55"].astype(float).to_numpy()
    print_section("2. End-of-placement self-rated core competency: historical vs intervention")
    print("Historical group:", fmt_mean(mean_sd_ci(hist_self)))
    print("Intervention group:", fmt_mean(mean_sd_ci(post)))
    mwu = stats.mannwhitneyu(hist_self, post, alternative="two-sided")
    print(f"Mann-Whitney U={mwu.statistic:.1f}, p={mwu.pvalue:.6g}")
    md = post.mean() - hist_self.mean()
    se = sqrt(post.var(ddof=1) / len(post) + hist_self.var(ddof=1) / len(hist_self))
    df = (post.var(ddof=1) / len(post) + hist_self.var(ddof=1) / len(hist_self)) ** 2 / (
        (post.var(ddof=1) / len(post)) ** 2 / (len(post) - 1) +
        (hist_self.var(ddof=1) / len(hist_self)) ** 2 / (len(hist_self) - 1)
    )
    ci_md = stats.t.interval(0.95, df, loc=md, scale=se)
    g = hedges_g(post, hist_self)
    ci_g = bootstrap_ci_two(hedges_g, post, hist_self, rng, args.bootstrap)
    print(f"Mean difference={md:.2f}, 95% CI {ci_md[0]:.2f} to {ci_md[1]:.2f}")
    print(f"Hedges g={g:.2f}, bootstrap 95% CI {ci_g[0]:.2f} to {ci_g[1]:.2f}")

    # Covariate-adjusted sensitivity analysis
    print_section("3. Covariate-adjusted sensitivity analysis")
    hist_df = s5[["self_rated_core_competency_total_11_55", "sex", "GPA_stratum"]].rename(
        columns={"self_rated_core_competency_total_11_55": "self_post_total"}
    )
    hist_df["group"] = "historical"
    inter_df = paired[["self_post_total", "sex", "GPA_stratum"]].copy()
    inter_df["sex"] = inter_df["sex"].map({"男": "male", "女": "female"}).fillna(inter_df["sex"])
    inter_df["group"] = "intervention"
    reg_df = pd.concat([hist_df, inter_df], ignore_index=True)
    fit = smf.ols("self_post_total ~ C(group) + C(sex) + C(GPA_stratum)", data=reg_df).fit(cov_type="HC3")
    term = "C(group)[T.intervention]"
    coef = fit.params[term]
    ci = fit.conf_int().loc[term]
    pval = fit.pvalues[term]
    print("Model: self_post_total ~ group + sex + GPA_stratum; HC3 robust standard errors")
    print(f"Intervention coefficient={coef:.2f}, robust 95% CI {ci[0]:.2f} to {ci[1]:.2f}, p={pval:.6g}")

    # Routine exit marks and historical case test descriptives
    print_section("4. Routine exit marks and descriptive historical case test")
    exit_map = [
        ("Exit theory mark", s5["exit_theory_mark_0_100"], s2["theory_mark"]),
        ("Practical/skills mark", s5["exit_practical_mark_0_100"], s2["practical_mark"]),
        ("Case discussion/presentation mark", s5["exit_case_discussion_or_presentation_mark_0_100"], s2["case_discussion_mark"]),
        ("Daily performance mark", s5["exit_daily_performance_mark_0_100"], s2["daily_performance_mark"]),
        ("Overall exit mark", s5["overall_exit_mark_0_100"], s2["overall_exit_mark"]),
    ]
    for label, h, i in exit_map:
        h_arr = pd.Series(h).dropna().astype(float).to_numpy()
        i_arr = pd.Series(i).dropna().astype(float).to_numpy()
        test = stats.mannwhitneyu(h_arr, i_arr, alternative="two-sided")
        print(f"{label}: historical {np.mean(h_arr):.2f} +/- {np.std(h_arr, ddof=1):.2f}; "
              f"intervention {np.mean(i_arr):.2f} +/- {np.std(i_arr, ddof=1):.2f}; U={test.statistic:.1f}, p={test.pvalue:.6g}")
    hist_case = s5["historical_nonparallel_case_test_total_0_100"].dropna().astype(float).to_numpy()
    obj = s2["objective_total_official"].dropna().astype(float).to_numpy()
    print("Historical non-parallel case test (descriptive only):", fmt_mean(mean_sd_ci(hist_case)))
    print("Intervention unseen objective assessment:", fmt_mean(mean_sd_ci(obj)))

    # ICCs for blinded objective scoring
    print_section("5. Two-rater agreement for unseen objective total")
    ratings = s1[["rater1_total", "rater2_total"]].astype(float).to_numpy()
    icc1 = icc_2_1(ratings)
    icck = icc_2_k(ratings)
    ci_icc1 = bootstrap_ci_single(icc_2_1, ratings, rng, args.bootstrap)
    ci_icck = bootstrap_ci_single(icc_2_k, ratings, rng, args.bootstrap)
    print(f"ICC[2,1]={icc1:.2f}, bootstrap 95% CI {ci_icc1[0]:.2f} to {ci_icc1[1]:.2f}")
    print(f"ICC[2,k]={icck:.2f}, bootstrap 95% CI {ci_icck[0]:.2f} to {ci_icck[1]:.2f}")

    # Spearman correlations with bootstrap CIs
    print_section("6. Exploratory convergent Spearman correlations in intervention cohort")
    corr_specs = [
        ("Post self-rated competency vs objective total", "self_post_total", "objective_total_official"),
        ("Post self-rated competency vs mentor overall", "self_post_total", "mentor_overall_mean"),
        ("Objective total vs mentor overall", "objective_total_official", "mentor_overall_mean"),
        ("Objective total vs overall exit mark", "objective_total_official", "overall_exit_mark"),
    ]
    for label, a, b in corr_specs:
        d = s2[[a, b]].dropna().astype(float).to_numpy()
        rho, p = stats.spearmanr(d[:, 0], d[:, 1])
        ci_rho = bootstrap_spearman_ci(d, rng, args.bootstrap)
        print(f"{label}: n={len(d)}, rho={rho:.2f}, bootstrap 95% CI {ci_rho[0]:.2f} to {ci_rho[1]:.2f}, p={p:.6g}")

    print_section("Completed")
    print(f"Bootstrap resamples: {args.bootstrap}; seed: {args.seed}")


if __name__ == "__main__":
    main()
