# Supplementary material for: Digital case-library and dual-mentor teaching for medical laboratory science internships in China: a historical comparison educational evaluation
Source: Front Med (Lausanne). 2026 Jul 6;13:1876818. doi: 10.3389/fmed.2026.1876818 (PMC13382507; doi:10.3389/fmed.2026.1876818)
Supplement: Supplementary File 3 — Updated analysis reproducibility package including the Python script, README, requirements, de-identified input datasets, output log and SHA256 manifest; the package reproduces the confidence intervals and covariate-adjusted sensitivity analysis. [file Data_Sheet_1.ZIP › Supplementary File 3 package/Supplementary File 3.txt]

Supplementary File 3: Updated analysis reproducibility package

This package contains the full Python script and the de-identified CSV files needed to reproduce the key revised analyses reported in the manuscript, including:

1. intervention pre-post self-rated core-competency estimates and 95% confidence intervals;
2. historical-versus-intervention end-of-placement self-rated core-competency comparison;
3. Hedges g with bootstrap 95% confidence interval;
4. covariate-adjusted sensitivity analysis using sex and GPA stratum with HC3 robust standard errors;
5. routine exit mark comparisons;
6. descriptive-only historical non-parallel case-test summary;
7. two-rater ICC[2,1] and ICC[2,k] with bootstrap 95% confidence intervals;
8. exploratory Spearman correlations with bootstrap 95% confidence intervals.

Required software:
Python 3.10 or later; numpy; pandas; scipy; statsmodels.

Files:
- Supplementary_File 3 Updated_Analysis_Reproducibility.py: analysis script.
- S1_DualRatedObjective_submission_ready_v2(1).csv: dual-rater objective scoring data.
- S2_InterventionMaster_submission_ready_v2(2).csv: verified intervention-group data.
- S5_HistoricalIndividualData.csv: de-identified historical individual-level dataset.
- reproducibility_output_log.txt: output generated by running the script in this package.
- requirements.txt: minimal dependency list.
- manifest_sha256.txt: file checksum manifest.

To run:
python Supplementary_File_3_Updated_Analysis_Reproducibility.py

The zip file is small because it contains plain-text code and CSV files only. CSV and Python files compress strongly; the small size does not indicate that the script is incomplete. The included output log was generated by running the script successfully.
